# Supplementary material for: Identification of DUSP4/6 overexpression as a potential rheostat to NRAS-induced hepatocarcinogenesis
Source: BMC Cancer. 2023 Nov 9;23:1086. doi: 10.1186/s12885-023-11577-9 (PMC10636894; doi:10.1186/s12885-023-11577-9)
Supplement: Supplementary file 1 — Additional file 1: Supplementary data 1. NanoString® differentially expressed genes with indicated cut-offs. [file 12885_2023_11577_MOESM1_ESM.xlsx]

## Sheet: T vs Normal adjp<0.05
	Log2 fold change	std error (log2)	Lower confidence limit (log2)	Upper confidence limit (log2)	Linear fold change	Lower confidence limit (linear)	Upper confidence limit (linear)	P-value	BY.p.value	method	Gene.sets	probe.ID
Cdkn2b-mRNA	7.46	0.54	6.4	8.52	176	84.6	367	2.3e-07	0.000472	lm.nb	Cell Cycle, TGF-beta	NM_007670.4:1040
Prom1-mRNA	6.62	0.521	5.59	7.64	98.1	48.3	199	4.79e-07	0.000472	lm.nb	Transcriptional Misregulation in Cancer	NM_001163577.1:2605
Cd40-mRNA	5.25	0.565	4.14	6.36	38	17.7	82	6.55e-06	0.00227	lm.nb	Transcriptional Misregulation in Cancer	NM_011611.2:1425
Spp1-mRNA	5.12	0.4	4.34	5.9	34.8	20.2	59.9	4.42e-07	0.000472	lm.nb	PI3K	NM_009263.3:420
Cxcl1-mRNA	4.41	0.577	3.28	5.55	21.3	9.73	46.7	3.18e-05	0.00469	lm.nb	Transcriptional Misregulation in Cancer	NM_008176.1:560
Cdkn1a-mRNA	3.98	0.639	2.73	5.24	15.8	6.65	37.7	0.000152	0.0125	lm.nb	Cell Cycle, JAK-STAT, PI3K, Transcriptional Misregulation in Cancer	NM_007669.4:1670
Dusp5-mRNA	3.96	0.751	2.49	5.44	15.6	5.63	43.3	0.000508	0.0283	lm.nb	MAPK	NM_001085390.1:790
Bcl2a1a-mRNA	3.77	0.536	2.72	4.82	13.6	6.58	28.2	6.1e-05	0.00751	lm.nb	Transcriptional Misregulation in Cancer	NM_009742.3:175
Cd14-mRNA	3.54	0.45	2.66	4.42	11.6	6.3	21.4	2.55e-05	0.00419	lm.nb	MAPK, Transcriptional Misregulation in Cancer	NM_009841.3:235
Casp12-mRNA	3.5	0.342	2.83	4.17	11.3	7.11	18	2.93e-06	0.00144	lm.nb	Apoptosis	NM_009808.4:766
Pold4-mRNA	3.39	0.367	2.67	4.1	10.5	6.35	17.2	6.91e-06	0.00227	lm.nb	DNA Damage Repair	NM_027196.3:779
Ngf-mRNA	3.03	0.25	2.54	3.52	8.17	5.82	11.5	7e-07	0.000517	lm.nb	Apoptosis, MAPK, PI3K, Ras	NM_001112698.1:630
Nupr1-mRNA	2.66	0.403	1.87	3.46	6.34	3.67	11	9.85e-05	0.00909	lm.nb	Transcriptional Misregulation in Cancer	NM_019738.1:375
Cdkn2c-mRNA	2.54	0.315	1.92	3.15	5.8	3.78	8.9	2.11e-05	0.00389	lm.nb	Cell Cycle, Transcriptional Misregulation in Cancer	NM_007671.2:265
Igfbp3-mRNA	2.38	0.277	1.84	2.93	5.22	3.59	7.61	1.22e-05	0.00297	lm.nb	Transcriptional Misregulation in Cancer	NM_008343.2:1645
Plau-mRNA	2.38	0.396	1.61	3.16	5.21	3.04	8.93	0.000199	0.015	lm.nb	Transcriptional Misregulation in Cancer	NM_008873.2:1950
Ddit3-mRNA	2.22	0.347	1.54	2.9	4.66	2.91	7.47	0.000125	0.0112	lm.nb	MAPK, Transcriptional Misregulation in Cancer	NM_007837.3:255
Dusp4-mRNA	2.13	0.339	1.47	2.8	4.39	2.77	6.95	0.000141	0.0119	lm.nb	MAPK	NM_176933.4:2200
Ddit4-mRNA	2.05	0.236	1.59	2.51	4.15	3.01	5.71	1.12e-05	0.00297	lm.nb	PI3K	NM_029083.2:70
Stmn1-mRNA	1.84	0.191	1.46	2.21	3.58	2.76	4.64	4.94e-06	0.00209	lm.nb	MAPK	NM_019641.3:595
Tlr2-mRNA	1.81	0.321	1.18	2.44	3.51	2.27	5.42	0.000319	0.0205	lm.nb	PI3K	NM_011905.2:255
Rasgrp2-mRNA	1.61	0.254	1.12	2.11	3.06	2.17	4.33	0.000133	0.0116	lm.nb	MAPK, Ras	NM_011242.2:580
Pdgfd-mRNA	1.54	0.297	0.953	2.12	2.9	1.94	4.34	0.00059	0.0323	lm.nb	PI3K, Ras	NM_027924.2:156
Hist2h3b-mRNA	1.5	0.191	1.13	1.87	2.83	2.18	3.66	2.53e-05	0.00419	lm.nb	Cancer Driver Genes, Transcriptional Misregulation in Cancer	NM_178215.1:297
Dusp6-mRNA	1.45	0.259	0.942	1.96	2.73	1.92	3.88	0.000334	0.021	lm.nb	MAPK, Transcriptional Misregulation in Cancer	NM_026268.2:1648
Hist1h3b-mRNA	1.43	0.167	1.1	1.76	2.69	2.15	3.38	1.31e-05	0.00297	lm.nb	Transcriptional Misregulation in Cancer	NM_178203.1:121
Map3k14-mRNA	1.22	0.241	0.744	1.69	2.32	1.67	3.22	0.00069	0.0364	lm.nb	Apoptosis, MAPK	NM_016896.3:3930
Tgfbr2-mRNA	1.22	0.253	0.722	1.71	2.32	1.65	3.28	0.000953	0.0485	lm.nb	MAPK, TGF-beta, Transcriptional Misregulation in Cancer	NM_009371.2:475
Bax-mRNA	1.2	0.165	0.878	1.53	2.3	1.84	2.88	4.7e-05	0.00631	lm.nb	Apoptosis	NM_007527.3:735
Alkbh2-mRNA	1.18	0.152	0.886	1.48	2.27	1.85	2.79	2.75e-05	0.00427	lm.nb	DNA Damage Repair	NM_175016.2:630
Map3k8-mRNA	1.18	0.196	0.797	1.56	2.27	1.74	2.96	0.000195	0.015	lm.nb	MAPK	NM_007746.2:675
Mdm2-mRNA	1.06	0.188	0.694	1.43	2.09	1.62	2.7	0.000312	0.0205	lm.nb	Cell Cycle, PI3K, Transcriptional Misregulation in Cancer	NM_010786.3:515
Cdk4-mRNA	0.865	0.151	0.568	1.16	1.82	1.48	2.24	0.000289	0.0194	lm.nb	Cell Cycle, PI3K	NM_009870.3:494
Fancl-mRNA	-0.703	0.104	-0.906	-0.499	0.614	0.534	0.707	8.12e-05	0.00857	loglinear	DNA Damage Repair	NM_025923.3:154
Spop-mRNA	-0.779	0.13	-1.03	-0.524	0.583	0.488	0.695	0.000203	0.015	lm.nb	Cancer Driver Genes	NM_025287.2:2525
Smc1a-mRNA	-0.965	0.189	-1.33	-0.595	0.512	0.396	0.662	0.000638	0.0343	lm.nb	Cell Cycle	NM_019710.2:388
Casp7-mRNA	-1.12	0.134	-1.38	-0.856	0.461	0.384	0.553	1.59e-05	0.00335	lm.nb	Apoptosis	NM_007611.2:1468
Chuk-mRNA	-1.12	0.168	-1.45	-0.795	0.459	0.365	0.576	8.95e-05	0.00898	lm.nb	Apoptosis, MAPK, PI3K, Ras	NM_001162410.1:222
Fzd7-mRNA	-1.22	0.177	-1.57	-0.876	0.428	0.337	0.545	6.97e-05	0.00792	lm.nb	Wnt	NM_008057.3:4350
Sirt4-mRNA	-1.23	0.208	-1.64	-0.819	0.427	0.322	0.567	0.000232	0.0163	lm.nb	Chromatin Modification	XM_485674.5:565
Idh1-mRNA	-1.3	0.194	-1.68	-0.916	0.407	0.313	0.53	9.12e-05	0.00898	lm.nb	Cancer Driver Genes	NM_010497.2:495
Cebpa-mRNA	-1.32	0.238	-1.78	-0.85	0.402	0.291	0.555	0.000363	0.0219	lm.nb	Cancer Driver Genes, Transcriptional Misregulation in Cancer	NM_007678.3:1968
Nbn-mRNA	-1.33	0.194	-1.71	-0.95	0.397	0.305	0.518	7.45e-05	0.00816	lm.nb	DNA Damage Repair	NM_013752.3:1000
Itga6-mRNA	-1.23	0.486	2.27	4.18	9.36	4.84	18.1	9.46e-05	0.00902	lm.nb	PI3K	NM_008397.3:910
Bmp2-mRNA	-1.35	0.278	-1.89	-0.801	0.393	0.27	0.574	0.000923	0.0478	lm.nb	Hedgehog, TGF-beta	NM_007553.2:885
Cdc14b-mRNA	-1.37	0.233	-1.82	-0.911	0.388	0.283	0.532	0.000237	0.0163	lm.nb	Cell Cycle	NM_172587.3:612
Lifr-mRNA	-1.44	0.168	-1.77	-1.11	0.369	0.294	0.464	1.29e-05	0.00297	lm.nb	JAK-STAT	NM_001113386.1:2466
Idh2-mRNA	-1.57	0.211	-1.99	-1.16	0.336	0.253	0.448	3.95e-05	0.00556	lm.nb	Cancer Driver Genes	NM_173011.2:373
Akt2-mRNA	-1.63	0.309	-2.24	-1.03	0.322	0.212	0.49	0.000499	0.0283	lm.nb	Apoptosis, JAK-STAT, MAPK, PI3K, Ras	NM_001110208.1:2504
Met-mRNA	-1.73	0.214	-2.15	-1.31	0.302	0.225	0.403	2.04e-05	0.00389	lm.nb	Cancer Driver Genes, PI3K, Ras, Transcriptional Misregulation in Cancer	NM_008591.1:3190
Egfr-mRNA	-1.84	0.312	-2.45	-1.23	0.279	0.183	0.426	0.000226	0.0163	lm.nb	Cancer Driver Genes, MAPK, PI3K, Ras	NM_207655.2:1335
Ghr-mRNA	-1.95	0.274	-2.49	-1.41	0.259	0.179	0.377	5.7e-05	0.00732	lm.nb	JAK-STAT, PI3K	NM_001048147.1:540
Sgk2-mRNA	-2.15	0.355	-2.84	-1.45	0.226	0.14	0.366	0.00019	0.015	lm.nb	PI3K	NM_001291152.1:478
Lama1-mRNA	-2.31	0.331	-2.96	-1.66	0.202	0.129	0.316	6.48e-05	0.00766	lm.nb	PI3K	NM_008480.2:1302
Gas1-mRNA	-2.37	0.429	-3.21	-1.53	0.194	0.108	0.347	0.000373	0.0221	lm.nb	Hedgehog	NM_008086.1:1964
Il1rap-mRNA	-2.44	0.208	-2.85	-2.03	0.184	0.139	0.245	9.38e-07	0.000555	lm.nb	Apoptosis	NM_134103.2:945
Gadd45g-mRNA	-2.97	0.541	-4.03	-1.91	0.128	0.0613	0.266	0.000385	0.0223	lm.nb	Cell Cycle, MAPK	NM_011817.1:15
Gngt1-mRNA	-4.85	0.874	-6.56	-3.14	0.0347	0.0106	0.114	0.000357	0.0219	lm.nb	PI3K, Ras	NM_010314.2:150

## Sheet: Pre vs Normal adjp<0.05
Additional File 1: Supplementary data 1. NanoString® differentially expressed genes with indicated cut-offs.
	Log2 fold change	std error (log2)	Lower confidence limit (log2)	Upper confidence limit (log2)	Linear fold change	Lower confidence limit (linear)	Upper confidence limit (linear)	P-value	BY.p.value	method	Gene.sets	probe.ID
Prom1-mRNA	4.32	0.526	3.29	5.35	19.9	9.76	40.7	1.8e-05	0.0312	lm.nb	Transcriptional Misregulation in Cancer	NM_001163577.1:2605
Cdkn2b-mRNA	4.36	0.542	3.3	5.43	20.6	9.85	43	2.11e-05	0.0312	lm.nb	Cell Cycle, TGF-beta	NM_007670.4:1040
Ngf-mRNA	1.85	0.252	1.36	2.34	3.6	2.56	5.07	4.38e-05	0.0432	lm.nb	Apoptosis, MAPK, PI3K, Ras	NM_001112698.1:630

## Sheet: AktCreNRAS siRNA vs SCR p<0.05
	Log2 fold change	std error (log2)	Lower confidence limit (log2)	Upper confidence limit (log2)	Linear fold change	Lower confidence limit (linear)	Upper confidence limit (linear)	P-value	BY.p.value	method	Gene.sets	probe.ID
Prkacb-mRNA	0.328	0.0197	0.289	0.366	1.26	1.22	1.29	7.6e-05	0.148	loglinear	Apoptosis, Hedgehog, MAPK, Ras, Wnt	NM_011100.3:3754
Tsc2-mRNA	0.609	0.0379	0.535	0.683	1.53	1.45	1.61	8.78e-05	0.148	loglinear	PI3K	NM_001039363.1:1554
Bcor-mRNA	0.468	0.0347	0.4	0.536	1.38	1.32	1.45	0.000174	0.188	loglinear	Cancer Driver Genes	NM_029510.3:6424
Acvr1b-mRNA	0.108	0.00901	0.0899	0.125	1.08	1.06	1.09	0.000283	0.188	loglinear	Cancer Driver Genes, TGF-beta	NM_007395.3:1295
Pik3r2-mRNA	0.347	0.03	0.288	0.406	1.27	1.22	1.33	0.000319	0.188	loglinear	Apoptosis, JAK-STAT, PI3K, Ras	NM_008841.2:230
Ccna2-mRNA	-0.484	0.0424	-0.567	-0.401	0.715	0.675	0.757	0.000334	0.188	loglinear	Cell Cycle, DNA Damage Repair	NM_009828.2:1280
Ccnd2-mRNA	0.323	0.0317	0.261	0.385	1.25	1.2	1.31	0.000522	0.218	loglinear	Cell Cycle, JAK-STAT, PI3K, Transcriptional Misregulation in Cancer, Wnt	NM_009829.3:1665
Dusp4-mRNA	-0.692	0.0695	-0.828	-0.556	0.619	0.563	0.68	0.000571	0.218	loglinear	MAPK	NM_176933.4:2200
Stat3-mRNA	0.42	0.0437	0.335	0.506	1.34	1.26	1.42	0.000652	0.218	loglinear	JAK-STAT	NM_213659.2:2130
Ncor1-mRNA	0.233	0.0243	0.186	0.281	1.18	1.14	1.21	0.000656	0.218	loglinear	Cancer Driver Genes, Transcriptional Misregulation in Cancer	NM_011308.2:211
Sin3a-mRNA	0.296	0.0314	0.234	0.358	1.23	1.18	1.28	0.000709	0.218	loglinear	Transcriptional Misregulation in Cancer	NM_001110350.1:3585
Smc1a-mRNA	0.425	0.0476	0.331	0.518	1.34	1.26	1.43	0.000874	0.239	loglinear	Cell Cycle	NM_019710.2:388
Cdk6-mRNA	0.343	0.0391	0.267	0.42	1.27	1.2	1.34	0.000932	0.239	loglinear	Cell Cycle, PI3K	NM_009873.2:820
Tspan7-mRNA	-0.197	0.0228	-0.241	-0.152	0.873	0.846	0.9	0.000989	0.239	loglinear	Transcriptional Misregulation in Cancer	NM_019634.2:670
Ptpn11-mRNA	0.189	0.0229	0.144	0.234	1.14	1.1	1.18	0.00117	0.256	loglinear	Cancer Driver Genes, JAK-STAT, Ras	NM_011202.3:3710
Efna5-mRNA	0.429	0.0525	0.326	0.532	1.35	1.25	1.45	0.00122	0.256	loglinear	PI3K, Ras	NM_207654.2:1130
Kdm5c-mRNA	0.292	0.0363	0.221	0.363	1.22	1.17	1.29	0.00129	0.256	loglinear	Cancer Driver Genes	NM_013668.3:750
Klf4-mRNA	0.222	0.0283	0.167	0.278	1.17	1.12	1.21	0.00141	0.265	loglinear	Cancer Driver Genes	NM_010637.3:2397
Jag2-mRNA	0.775	0.104	0.571	0.978	1.71	1.49	1.97	0.00172	0.276	loglinear	Notch	NM_010588.2:219
Itga3-mRNA	0.296	0.0399	0.218	0.374	1.23	1.16	1.3	0.00177	0.276	loglinear	PI3K	NM_013565.2:1065
Dll1-mRNA	0.568	0.0772	0.417	0.719	1.48	1.33	1.65	0.00182	0.276	loglinear	Notch	NM_007865.3:1090
Capn2-mRNA	0.287	0.0398	0.209	0.365	1.22	1.16	1.29	0.00197	0.276	loglinear	Apoptosis	NM_009794.3:2124
Gna11-mRNA	0.295	0.0413	0.214	0.376	1.23	1.16	1.3	0.00205	0.276	loglinear	Cancer Driver Genes	NM_010301.3:965
Pik3r5-mRNA	0.956	0.134	0.693	1.22	1.94	1.62	2.33	0.00206	0.276	loglinear	Apoptosis, JAK-STAT, PI3K, Ras	NM_177320.2:3342
Smad3-mRNA	0.477	0.0673	0.345	0.608	1.39	1.27	1.52	0.0021	0.276	loglinear	Cell Cycle, TGF-beta, Wnt	NM_016769.3:1845
Gnaq-mRNA	0.545	0.0772	0.394	0.696	1.46	1.31	1.62	0.00212	0.276	loglinear	Cancer Driver Genes	NM_008139.5:3080
Pbx1-mRNA	0.236	0.0341	0.169	0.302	1.18	1.12	1.23	0.00229	0.287	loglinear	Transcriptional Misregulation in Cancer	NM_008783.2:951
Lifr-mRNA	0.103	0.0151	0.0734	0.133	1.07	1.05	1.1	0.00243	0.293	loglinear	JAK-STAT	NM_001113386.1:2466
Col5a1-mRNA	0.986	0.149	0.693	1.28	1.98	1.62	2.43	0.00273	0.315	loglinear	PI3K	NM_015734.2:6145
Rela-mRNA	0.331	0.0508	0.231	0.43	1.26	1.17	1.35	0.00287	0.315	loglinear	Apoptosis, MAPK, PI3K, Ras, Transcriptional Misregulation in Cancer	NM_009045.4:645
Crebbp-mRNA	0.481	0.075	0.334	0.628	1.4	1.26	1.55	0.00305	0.315	loglinear	Cancer Driver Genes, Cell Cycle, Chromatin Modification, JAK-STAT, Notch, TGF-beta, Wnt	NM_001025432.1:3770
Prkaca-mRNA	0.249	0.039	0.172	0.325	1.19	1.13	1.25	0.00309	0.315	loglinear	Apoptosis, Hedgehog, MAPK, Ras, Wnt	NM_008854.3:699
Setd2-mRNA	0.376	0.0592	0.26	0.492	1.3	1.2	1.41	0.00315	0.315	loglinear	Cancer Driver Genes	NM_001081340.2:1345
Shc2-mRNA	0.333	0.0528	0.229	0.436	1.26	1.17	1.35	0.00323	0.315	loglinear	Ras	NM_001024539.1:2716
Hdac6-mRNA	0.447	0.071	0.307	0.586	1.36	1.24	1.5	0.00327	0.315	loglinear	Chromatin Modification	NM_010413.3:2195
Mapk9-mRNA	0.237	0.0381	0.162	0.312	1.18	1.12	1.24	0.0034	0.316	loglinear	MAPK, Ras, Wnt	NM_001163672.1:1635
Notch1-mRNA	0.849	0.137	0.581	1.12	1.8	1.5	2.17	0.00345	0.316	loglinear	Cancer Driver Genes, Notch	NM_008714.2:1425
Rin1-mRNA	0.238	0.0391	0.161	0.314	1.18	1.12	1.24	0.00369	0.328	loglinear	Ras	NM_145495.2:3820
Mdc1-mRNA	0.602	0.0998	0.406	0.797	1.52	1.32	1.74	0.00382	0.331	loglinear	DNA Damage Repair	NM_001010833.2:5900
Angpt2-mRNA	-0.364	0.0615	-0.484	-0.243	0.777	0.715	0.845	0.00408	0.338	loglinear	PI3K, Ras	NM_007426.3:2020
Sos1-mRNA	0.351	0.0594	0.235	0.467	1.28	1.18	1.38	0.0041	0.338	loglinear	JAK-STAT, MAPK, PI3K, Ras	NM_009231.2:6002
Arid1a-mRNA	0.661	0.114	0.437	0.885	1.58	1.35	1.85	0.00443	0.356	loglinear	Cancer Driver Genes, Chromatin Modification	NM_001080819.1:7690
Arid1b-mRNA	0.52	0.0907	0.342	0.697	1.43	1.27	1.62	0.0046	0.362	loglinear	Cancer Driver Genes	NM_001085355.1:2848
Abl1-mRNA	0.314	0.0559	0.205	0.424	1.24	1.15	1.34	0.00493	0.364	loglinear	Cancer Driver Genes, Cell Cycle, DNA Damage Repair, Ras	NM_009594.4:1378
Igf1r-mRNA	0.604	0.108	0.392	0.816	1.52	1.31	1.76	0.00506	0.364	loglinear	PI3K, Ras, Transcriptional Misregulation in Cancer	NM_010513.2:3390
Apc-mRNA	0.31	0.0557	0.2	0.419	1.24	1.15	1.34	0.00514	0.364	loglinear	Cancer Driver Genes, Wnt	NM_007462.3:645
Fzd7-mRNA	0.164	0.0298	0.106	0.223	1.12	1.08	1.17	0.0053	0.364	loglinear	Wnt	NM_008057.3:4350
Dusp5-mRNA	0.449	0.082	0.289	0.61	1.37	1.22	1.53	0.00539	0.364	loglinear	MAPK	NM_001085390.1:790
Flna-mRNA	0.403	0.0736	0.258	0.547	1.32	1.2	1.46	0.00543	0.364	loglinear	MAPK	NM_010227.2:8205
Ep300-mRNA	0.463	0.0848	0.296	0.629	1.38	1.23	1.55	0.00548	0.364	loglinear	Cancer Driver Genes, Cell Cycle, DNA Damage Repair, JAK-STAT, Notch, TGF-beta, Wnt	NM_177821.6:4305
Pik3ca-mRNA	0.164	0.0301	0.105	0.223	1.12	1.08	1.17	0.0055	0.364	loglinear	Apoptosis, Cancer Driver Genes, JAK-STAT, PI3K, Ras	NM_008839.1:1255
Pbrm1-mRNA	0.344	0.0635	0.22	0.469	1.27	1.16	1.38	0.00559	0.364	loglinear	Cancer Driver Genes	NM_001081251.1:5160
Hmga1-mRNA	0.307	0.0574	0.195	0.42	1.24	1.14	1.34	0.00586	0.367	loglinear	Chromatin Modification	NM_001025427.2:1036
Ddit3-mRNA	-0.741	0.139	-1.01	-0.469	0.598	0.495	0.723	0.00596	0.367	lm.nb	MAPK, Transcriptional Misregulation in Cancer	NM_007837.3:255
Ets2-mRNA	0.315	0.0592	0.199	0.431	1.24	1.15	1.35	0.00598	0.367	loglinear	Ras	NM_011809.2:3284
Ccnd1-mRNA	0.132	0.0257	0.0815	0.182	1.1	1.06	1.13	0.00683	0.409	loglinear	Cell Cycle, JAK-STAT, PI3K, Wnt	NM_007631.1:2000
Lama5-mRNA	0.484	0.0946	0.299	0.67	1.4	1.23	1.59	0.0069	0.409	loglinear	PI3K	NM_001081171.2:4054
Asxl1-mRNA	0.464	0.0916	0.285	0.644	1.38	1.22	1.56	0.00713	0.416	loglinear	Cancer Driver Genes	NM_001039939.1:5760
Ddit4-mRNA	-0.578	0.116	-0.806	-0.349	0.67	0.572	0.785	0.0077	0.441	loglinear	PI3K	NM_029083.2:70
Plce1-mRNA	0.458	0.0939	0.274	0.642	1.37	1.21	1.56	0.00817	0.451	loglinear	Ras	NM_019588.2:5810
Socs3-mRNA	0.323	0.0663	0.193	0.453	1.25	1.14	1.37	0.00822	0.451	loglinear	JAK-STAT	NM_007707.2:585
Fn1-mRNA	0.624	0.128	0.372	0.876	1.54	1.29	1.83	0.00828	0.451	loglinear	PI3K	NM_010233.1:2627
Itga6-mRNA	0.233	0.0486	0.138	0.328	1.18	1.1	1.26	0.00867	0.459	loglinear	PI3K	NM_008397.3:910
Jag1-mRNA	0.193	0.0402	0.114	0.271	1.14	1.08	1.21	0.00872	0.459	loglinear	Notch	NM_013822.2:2155
Vegfb-mRNA	0.226	0.0475	0.133	0.319	1.17	1.1	1.25	0.00882	0.459	loglinear	PI3K, Ras	NM_011697.2:1110
Cdh1-mRNA	0.286	0.0603	0.168	0.404	1.22	1.12	1.32	0.00904	0.463	loglinear	Cancer Driver Genes	NM_009864.2:1610
Jak3-mRNA	0.299	0.0645	0.172	0.425	1.23	1.13	1.34	0.00981	0.495	loglinear	Cancer Driver Genes, JAK-STAT, PI3K	NM_010589.5:145
Notch2-mRNA	0.563	0.123	0.321	0.804	1.48	1.25	1.75	0.0103	0.51	loglinear	Cancer Driver Genes, Notch	NM_010928.1:5110
Map3k5-mRNA	0.251	0.0554	0.143	0.36	1.19	1.1	1.28	0.0105	0.51	loglinear	MAPK	NM_008580.4:640
Bmp4-mRNA	-0.23	0.0511	-0.33	-0.13	0.853	0.795	0.914	0.0108	0.51	loglinear	Hedgehog, TGF-beta	NM_007554.2:1500
Prkca-mRNA	0.472	0.106	0.265	0.679	1.39	1.2	1.6	0.011	0.51	loglinear	MAPK, PI3K, Ras, Wnt	NM_011101.3:6965
Bambi-mRNA	-0.716	0.16	-1.03	-0.402	0.609	0.49	0.757	0.0111	0.51	lm.nb	TGF-beta, Wnt	NM_026505.2:684
Dvl3-mRNA	0.358	0.0807	0.2	0.516	1.28	1.15	1.43	0.0114	0.51	loglinear	Notch, Wnt	NM_007889.2:1550
Jak1-mRNA	0.29	0.0656	0.162	0.419	1.22	1.12	1.34	0.0115	0.51	loglinear	Cancer Driver Genes, JAK-STAT, PI3K	NM_146145.2:4080
Ccne2-mRNA	-1.53	0.347	-2.21	-0.846	0.347	0.217	0.556	0.0117	0.51	lm.nb	Cell Cycle, PI3K	NM_001037134.1:613
Maml2-mRNA	0.374	0.0851	0.208	0.541	1.3	1.15	1.46	0.0117	0.51	loglinear	Notch	NM_001013813.2:5095
Dnmt3a-mRNA	0.624	0.142	0.345	0.903	1.54	1.27	1.87	0.0118	0.51	loglinear	Cancer Driver Genes	NM_007872.4:7160
Atrx-mRNA	0.313	0.0719	0.172	0.454	1.24	1.13	1.37	0.0121	0.51	loglinear	Cancer Driver Genes	NM_009530.2:980
Smarca4-mRNA	0.361	0.0831	0.198	0.524	1.28	1.15	1.44	0.0122	0.51	loglinear	Cancer Driver Genes	NM_011417.2:3540
Itgb4-mRNA	0.692	0.159	0.38	1.01	1.62	1.3	2.01	0.0122	0.51	loglinear	PI3K	NM_001005608.2:3355
Gpc4-mRNA	0.103	0.0236	0.0563	0.149	1.07	1.04	1.11	0.0122	0.51	loglinear	Wnt	NM_008150.2:310
Map3k1-mRNA	0.318	0.0736	0.173	0.462	1.25	1.13	1.38	0.0125	0.511	loglinear	Cancer Driver Genes, MAPK	NM_011945.2:1640
Plau-mRNA	-0.423	0.0981	-0.615	-0.231	0.746	0.653	0.852	0.0126	0.511	loglinear	Transcriptional Misregulation in Cancer	NM_008873.2:1950
Atm-mRNA	0.48	0.113	0.259	0.702	1.39	1.2	1.63	0.0132	0.526	loglinear	Apoptosis, Cancer Driver Genes, Cell Cycle, DNA Damage Repair, Transcriptional Misregulation in Cancer	NM_007499.2:5543
Dnmt1-mRNA	0.358	0.0843	0.193	0.523	1.28	1.14	1.44	0.0132	0.526	loglinear	Cancer Driver Genes	NM_010066.3:2380
Tgfb1-mRNA	0.529	0.126	0.282	0.776	1.44	1.22	1.71	0.0137	0.538	loglinear	Cell Cycle, MAPK, TGF-beta	NM_011577.1:1470
Rac1-mRNA	0.113	0.027	0.0599	0.166	1.08	1.04	1.12	0.0139	0.541	loglinear	MAPK, PI3K, Ras, Wnt	NM_009007.2:1045
Erbb2-mRNA	0.348	0.0841	0.183	0.513	1.27	1.14	1.43	0.0144	0.554	loglinear	Cancer Driver Genes	NM_001003817.1:1395
Med12-mRNA	0.303	0.0735	0.159	0.447	1.23	1.12	1.36	0.0146	0.554	loglinear	Cancer Driver Genes	NM_021521.2:342
Fosl1-mRNA	0.297	0.0728	0.154	0.439	1.23	1.11	1.36	0.0152	0.571	loglinear	Wnt	NM_010235.2:353
Gadd45a-mRNA	-0.657	0.163	-0.976	-0.337	0.634	0.508	0.792	0.0158	0.584	lm.nb	Cell Cycle, MAPK	NM_007836.1:654
Gsk3b-mRNA	0.346	0.0862	0.177	0.515	1.27	1.13	1.43	0.0159	0.584	loglinear	Cell Cycle, Hedgehog, PI3K, Wnt	NM_019827.3:2215
Pla2g4a-mRNA	-0.415	0.104	-0.619	-0.211	0.75	0.651	0.864	0.0162	0.589	loglinear	MAPK, Ras	NM_008869.2:1525
Ptch1-mRNA	0.401	0.101	0.204	0.599	1.32	1.15	1.51	0.0164	0.59	loglinear	Cancer Driver Genes, Hedgehog	NM_008957.2:3400
Rad50-mRNA	0.439	0.111	0.222	0.655	1.36	1.17	1.58	0.0166	0.591	loglinear	DNA Damage Repair	NM_009012.2:4165
Pgf-mRNA	-0.308	0.0779	-0.46	-0.155	0.808	0.727	0.898	0.0168	0.593	loglinear	PI3K, Ras	NM_008827.2:465
Cacnb3-mRNA	0.21	0.0534	0.105	0.314	1.16	1.08	1.24	0.0172	0.593	loglinear	MAPK	NM_007581.2:2580
Sp1-mRNA	0.227	0.0578	0.114	0.34	1.17	1.08	1.27	0.0172	0.593	loglinear	TGF-beta, Transcriptional Misregulation in Cancer	NM_013672.2:6580
Ppp3cc-mRNA	-0.414	0.106	-0.622	-0.207	0.75	0.65	0.867	0.0174	0.594	loglinear	Apoptosis, MAPK, Wnt	NM_008915.2:1020
Hdac5-mRNA	0.127	0.0328	0.0623	0.191	1.09	1.04	1.14	0.0181	0.613	loglinear	Chromatin Modification	NM_010412.3:2122
Nf1-mRNA	0.446	0.116	0.219	0.674	1.36	1.16	1.6	0.0184	0.618	loglinear	Cancer Driver Genes, MAPK, Ras	NM_010897.2:2705
Hist1h3b-mRNA	-0.801	0.209	-1.21	-0.391	0.574	0.432	0.763	0.0187	0.618	lm.nb	Transcriptional Misregulation in Cancer	NM_178203.1:121
Mllt4-mRNA	0.345	0.0906	0.167	0.523	1.27	1.12	1.44	0.019	0.621	loglinear	Ras	NM_010806.1:1090
Hist2h3b-mRNA	-0.77	0.203	-1.17	-0.372	0.586	0.445	0.773	0.0193	0.621	lm.nb	Cancer Driver Genes, Transcriptional Misregulation in Cancer	NM_178215.1:297
Tgfbr2-mRNA	0.223	0.059	0.108	0.339	1.17	1.08	1.26	0.0194	0.621	loglinear	MAPK, TGF-beta, Transcriptional Misregulation in Cancer	NM_009371.2:475
Trp53-mRNA	0.209	0.0553	0.1	0.317	1.16	1.07	1.25	0.0195	0.621	loglinear	Apoptosis, Cancer Driver Genes, Cell Cycle, MAPK, PI3K, Transcriptional Misregulation in Cancer, Wnt	NM_011640.1:1835
Cic-mRNA	0.512	0.136	0.245	0.779	1.43	1.18	1.72	0.0198	0.622	loglinear	Cancer Driver Genes	NM_027882.3:5680
Kmt2c-mRNA	0.573	0.154	0.272	0.874	1.49	1.21	1.83	0.0202	0.622	loglinear	Cancer Driver Genes	NM_001081383.1:7075
Ddb2-mRNA	-0.728	0.195	-1.11	-0.346	0.604	0.463	0.787	0.0202	0.622	loglinear	DNA Damage Repair	NM_028119.5:1428
Mapk8-mRNA	-0.624	0.167	-0.951	-0.296	0.649	0.517	0.814	0.0202	0.622	lm.nb	DNA Damage Repair, MAPK, Ras, Wnt	NM_016700.3:970
Axin2-mRNA	-0.341	0.093	-0.523	-0.158	0.79	0.696	0.896	0.0215	0.655	loglinear	Wnt	NM_015732.4:1120
Dvl1-mRNA	-0.203	0.0559	-0.313	-0.0938	0.869	0.805	0.937	0.022	0.663	loglinear	Notch, Wnt	NM_010091.3:1530
Ltbp1-mRNA	0.302	0.0839	0.137	0.466	1.23	1.1	1.38	0.0228	0.681	loglinear	TGF-beta	NM_019919.2:5280
Men1-mRNA	0.22	0.0619	0.099	0.342	1.17	1.07	1.27	0.0236	0.694	loglinear	Cancer Driver Genes, Transcriptional Misregulation in Cancer	NM_008583.2:733
Runx1-mRNA	0.342	0.0962	0.154	0.531	1.27	1.11	1.44	0.0236	0.694	loglinear	Cancer Driver Genes, Transcriptional Misregulation in Cancer	NM_001111021.1:3055
Vegfa-mRNA	-0.162	0.0459	-0.252	-0.0726	0.894	0.84	0.951	0.024	0.696	loglinear	PI3K, Ras	NM_001025250.3:3015
Socs2-mRNA	-0.261	0.0737	-0.405	-0.116	0.835	0.755	0.923	0.0241	0.696	loglinear	JAK-STAT	NM_001168655.1:626
Alkbh3-mRNA	-0.567	0.161	-0.881	-0.252	0.675	0.543	0.84	0.0243	0.696	lm.nb	DNA Damage Repair	NM_026944.1:354
Cebpa-mRNA	0.168	0.048	0.0743	0.262	1.12	1.05	1.2	0.0247	0.701	loglinear	Cancer Driver Genes, Transcriptional Misregulation in Cancer	NM_007678.3:1968
Tiam1-mRNA	0.755	0.216	0.332	1.18	1.69	1.26	2.26	0.0249	0.703	loglinear	Ras	NM_009384.2:7055
Eif4ebp1-mRNA	-0.34	0.0975	-0.531	-0.149	0.79	0.692	0.902	0.0253	0.706	loglinear	PI3K	NM_007918.3:554
Mcm4-mRNA	0.124	0.036	0.0535	0.195	1.09	1.04	1.14	0.0262	0.726	loglinear	Cell Cycle	NM_008565.3:3130
Endog-mRNA	-0.527	0.154	-0.829	-0.225	0.694	0.563	0.856	0.0269	0.73	lm.nb	Apoptosis	NM_007931.1:568
Ppp2r1a-mRNA	0.194	0.0567	0.0825	0.305	1.14	1.06	1.24	0.0269	0.73	loglinear	Cancer Driver Genes, PI3K, TGF-beta	NM_016891.3:1559
Cdkn1b-mRNA	-0.494	0.145	-0.777	-0.21	0.71	0.583	0.865	0.027	0.73	lm.nb	Cell Cycle, PI3K, Transcriptional Misregulation in Cancer	NM_009875.4:2016
Cbl-mRNA	0.488	0.144	0.206	0.77	1.4	1.15	1.71	0.0275	0.732	loglinear	Cancer Driver Genes	NM_007619.2:3820
Insr-mRNA	0.398	0.117	0.168	0.628	1.32	1.12	1.55	0.0275	0.732	loglinear	PI3K, Ras	NM_010568.2:8314
Bnip3-mRNA	-0.882	0.262	-1.4	-0.369	0.542	0.38	0.775	0.0281	0.742	lm.nb	Chromatin Modification	NM_009760.4:1108
Rad52-mRNA	-0.493	0.147	-0.781	-0.206	0.71	0.582	0.867	0.0283	0.742	loglinear	DNA Damage Repair	NM_001166381.1:312
Ctnnb1-mRNA	0.192	0.0575	0.0788	0.304	1.14	1.06	1.23	0.0291	0.757	loglinear	Cancer Driver Genes, Wnt	NM_007614.2:2975
Ccnd3-mRNA	0.518	0.157	0.211	0.826	1.43	1.16	1.77	0.0299	0.765	loglinear	Cell Cycle, JAK-STAT, PI3K, Wnt	NM_007632.2:1311
Cdkn2d-mRNA	-0.377	0.115	-0.602	-0.153	0.77	0.659	0.899	0.0301	0.765	loglinear	Cell Cycle	NM_009878.2:155
Nupr1-mRNA	-0.476	0.144	-0.759	-0.193	0.719	0.591	0.875	0.0301	0.765	lm.nb	Transcriptional Misregulation in Cancer	NM_019738.1:375
Met-mRNA	0.159	0.0484	0.0642	0.254	1.12	1.05	1.19	0.0303	0.765	loglinear	Cancer Driver Genes, PI3K, Ras, Transcriptional Misregulation in Cancer	NM_008591.1:3190
Ubb-mRNA	-0.394	0.121	-0.631	-0.156	0.761	0.646	0.897	0.0315	0.771	lm.nb	DNA Damage Repair	NM_011664.3:251
Map2k6-mRNA	-0.434	0.134	-0.697	-0.172	0.74	0.617	0.888	0.0317	0.771	lm.nb	MAPK	NM_011943.2:320
Them4-mRNA	-0.867	0.268	-1.39	-0.342	0.548	0.381	0.789	0.0317	0.771	lm.nb	PI3K	NM_029431.1:360
Skp1a-mRNA	-0.849	0.262	-1.36	-0.335	0.555	0.389	0.793	0.0318	0.771	lm.nb	Cell Cycle, TGF-beta, Wnt	NM_011543.4:490
Rfc4-mRNA	-0.818	0.253	-1.31	-0.322	0.567	0.402	0.8	0.0318	0.771	lm.nb	DNA Damage Repair	NM_145480.1:230
Xpc-mRNA	0.697	0.216	0.274	1.12	1.62	1.21	2.17	0.0319	0.771	lm.nb	DNA Damage Repair	NM_009531.2:805
Spp1-mRNA	-0.618	0.192	-0.994	-0.241	0.652	0.502	0.846	0.0323	0.776	lm.nb	PI3K	NM_009263.3:420
Col2a1-mRNA	-1.04	0.325	-1.67	-0.402	0.487	0.313	0.757	0.0329	0.783	lm.nb	PI3K	NM_001113515.2:4346
Csf2-mRNA	-1.23	0.387	-1.99	-0.473	0.426	0.252	0.721	0.0335	0.788	lm.nb	JAK-STAT, Transcriptional Misregulation in Cancer	NM_009969.4:732
Hhex-mRNA	-0.155	0.0487	-0.251	-0.0595	0.898	0.841	0.96	0.0335	0.788	loglinear	Transcriptional Misregulation in Cancer	NM_008245.2:1440
Chek2-mRNA	-0.525	0.166	-0.85	-0.2	0.695	0.555	0.871	0.034	0.792	lm.nb	Cell Cycle, DNA Damage Repair	NM_016681.3:790
Stmn1-mRNA	-0.566	0.179	-0.918	-0.214	0.676	0.529	0.862	0.0344	0.795	lm.nb	MAPK	NM_019641.3:595
Pml-mRNA	0.366	0.117	0.138	0.595	1.29	1.1	1.51	0.0348	0.795	loglinear	Transcriptional Misregulation in Cancer	NM_008884.5:616
Plat-mRNA	-0.198	0.063	-0.321	-0.0744	0.872	0.8	0.95	0.0348	0.795	loglinear	Transcriptional Misregulation in Cancer	NM_008872.1:645
Akt1-mRNA	0.296	0.0954	0.109	0.483	1.23	1.08	1.4	0.0359	0.811	loglinear	Apoptosis, Cancer Driver Genes, JAK-STAT, MAPK, PI3K, Ras	NM_001165894.1:898
Casp12-mRNA	-0.53	0.171	-0.866	-0.195	0.692	0.549	0.873	0.0362	0.811	lm.nb	Apoptosis	NM_009808.4:766
Polr2d-mRNA	-0.651	0.211	-1.06	-0.238	0.637	0.478	0.848	0.0366	0.811	lm.nb	DNA Damage Repair	NM_027002.3:630
Mnat1-mRNA	-0.569	0.184	-0.93	-0.207	0.674	0.525	0.866	0.0368	0.811	lm.nb	DNA Damage Repair	NM_008612.2:914
Gadd45g-mRNA	-0.669	0.218	-1.1	-0.243	0.629	0.468	0.845	0.0371	0.811	lm.nb	Cell Cycle, MAPK	NM_011817.1:15
Rfc3-mRNA	-0.858	0.279	-1.41	-0.31	0.552	0.378	0.806	0.0373	0.811	lm.nb	DNA Damage Repair	NM_027009.2:1014
Socs1-mRNA	0.51	0.166	0.184	0.836	1.42	1.14	1.78	0.0374	0.811	loglinear	Cancer Driver Genes, JAK-STAT	NM_009896.2:1020
Cd40-mRNA	-1.12	0.364	-1.83	-0.403	0.461	0.281	0.756	0.0374	0.811	lm.nb	Transcriptional Misregulation in Cancer	NM_011611.2:1425
Polr2h-mRNA	-0.862	0.284	-1.42	-0.305	0.55	0.374	0.81	0.0387	0.833	lm.nb	DNA Damage Repair	NM_145632.2:100
Hells-mRNA	-0.243	0.0805	-0.401	-0.0851	0.845	0.758	0.943	0.0393	0.836	loglinear	Chromatin Modification	NM_008234.3:1082
H3f3a-mRNA	-0.857	0.284	-1.41	-0.299	0.552	0.375	0.813	0.0394	0.836	lm.nb	Cancer Driver Genes, Transcriptional Misregulation in Cancer	NM_008210.4:450
Cdk4-mRNA	-0.399	0.133	-0.66	-0.139	0.758	0.633	0.908	0.0396	0.836	lm.nb	Cell Cycle, PI3K	NM_009870.3:494
Ercc2-mRNA	0.283	0.0948	0.0973	0.469	1.22	1.07	1.38	0.0405	0.836	loglinear	DNA Damage Repair	NM_007949.4:1800
Prkar2a-mRNA	0.282	0.0944	0.0967	0.467	1.22	1.07	1.38	0.0406	0.836	loglinear	Apoptosis	NM_008924.2:2135
Smc3-mRNA	0.148	0.0497	0.0508	0.246	1.11	1.04	1.19	0.0406	0.836	loglinear	Cell Cycle	NM_007790.3:1885
Sox9-mRNA	0.395	0.133	0.135	0.655	1.31	1.1	1.57	0.0407	0.836	loglinear	Cancer Driver Genes	NM_011448.4:3540
Aph1b-mRNA	-0.741	0.249	-1.23	-0.253	0.598	0.427	0.839	0.0409	0.836	lm.nb	Notch	NM_177583.4:3320
Tgfb2-mRNA	0.0885	0.0299	0.03	0.147	1.06	1.02	1.11	0.0414	0.836	loglinear	Cell Cycle, MAPK, TGF-beta	NM_009367.1:1685
Mapk3-mRNA	0.224	0.0755	0.0758	0.372	1.17	1.05	1.29	0.0414	0.836	loglinear	MAPK, PI3K, Ras, TGF-beta	NM_011952.2:825
Spry4-mRNA	0.24	0.0812	0.0813	0.4	1.18	1.06	1.32	0.0415	0.836	loglinear	JAK-STAT	NM_011898.2:1726
Rpa3-mRNA	-1.03	0.349	-1.71	-0.343	0.49	0.305	0.788	0.0423	0.846	lm.nb	DNA Damage Repair	NM_026632.4:0
Mtor-mRNA	0.41	0.14	0.136	0.685	1.33	1.1	1.61	0.043	0.854	loglinear	JAK-STAT, PI3K	NM_020009.2:2432
Dtx4-mRNA	0.137	0.047	0.0443	0.229	1.1	1.03	1.17	0.044	0.868	loglinear	Notch	NM_172442.3:3615
Polr2j-mRNA	-0.605	0.209	-1.01	-0.196	0.658	0.495	0.873	0.0443	0.868	lm.nb	DNA Damage Repair	NM_011293.2:70
Tnc-mRNA	0.463	0.16	0.149	0.777	1.38	1.11	1.71	0.0444	0.868	loglinear	PI3K	NM_011607.1:5665
Grb2-mRNA	0.176	0.0613	0.056	0.296	1.13	1.04	1.23	0.0453	0.88	loglinear	JAK-STAT, MAPK, PI3K, Ras	NM_008163.3:1783
Idh2-mRNA	-0.404	0.142	-0.683	-0.125	0.756	0.623	0.917	0.0468	0.9	lm.nb	Cancer Driver Genes	NM_173011.2:373
Ube2t-mRNA	-0.915	0.322	-1.55	-0.284	0.53	0.342	0.821	0.0469	0.9	lm.nb	DNA Damage Repair	NM_001278115.1:348
Pcna-mRNA	-0.652	0.231	-1.11	-0.199	0.636	0.465	0.871	0.0479	0.915	lm.nb	Cell Cycle, DNA Damage Repair	NM_011045.2:590
Ptprr-mRNA	-0.476	0.171	-0.811	-0.14	0.719	0.57	0.907	0.0497	0.945	loglinear	MAPK	NM_011217.2:2624

## Sheet: AktCreNRAS vs AktNRAS adjp<0.05
	Log2 fold change	std error (log2)	Lower confidence limit (log2)	Upper confidence limit (log2)	Linear fold change	Lower confidence limit (linear)	Upper confidence limit (linear)	P-value	Log10 p value	BY.p.value	method	Gene.sets	probe.ID
Cdkn2a-mRNA	-11	0.0113	-11	-10.9	0.000502	0.000494	0.00051	6.75e-12	11.2	2.28e-08	loglinear	Cancer Driver Genes, Cell Cycle	NM_001040654.1:566
Hoxa10-mRNA	-7.52	0.0127	-7.54	-7.49	0.00546	0.00536	0.00555	4.92e-11	10.3	8.32e-08	loglinear	Transcriptional Misregulation in Cancer	NM_008263.3:1205
Wnt16-mRNA	-8.01	0.0273	-8.06	-7.96	0.00388	0.00374	0.00403	8.06e-10	9.09	9.09e-07	loglinear	Hedgehog, Transcriptional Misregulation in Cancer, Wnt	NM_053116.3:75
Mgmt-mRNA	8.15	0.0466	8.05	8.24	283	266	302	6.41e-09	8.19	5.42e-06	loglinear	DNA Damage Repair	NM_008598.2:350
Bmp6-mRNA	-6.66	0.0617	-6.78	-6.54	0.00989	0.0091	0.0108	4.43e-08	7.35	2.99e-05	loglinear	TGF-beta	NM_007556.2:2265
Npm1-mRNA	1.12	0.0247	1.07	1.17	2.18	2.1	2.25	1.39e-06	5.86	0.000718	loglinear	Cancer Driver Genes	NM_008722.2:657
Spp1-mRNA	2.82	0.063	2.7	2.94	7.06	6.48	7.69	1.49e-06	5.83	0.000718	loglinear	PI3K	NM_009263.3:420
Cd40-mRNA	5.91	0.148	5.62	6.2	60.3	49.3	73.7	2.32e-06	5.63	0.000982	loglinear	Transcriptional Misregulation in Cancer	NM_011611.2:1425
Il7-mRNA	3.63	0.0963	3.44	3.82	12.4	10.9	14.1	2.95e-06	5.53	0.00111	loglinear	JAK-STAT, PI3K	NM_008371.2:1055
Akt1-mRNA	-6.05	0.202	-6.45	-5.66	0.015	0.0114	0.0198	7.32e-06	5.14	0.00247	lm.nb	Apoptosis, Cancer Driver Genes, JAK-STAT, MAPK, PI3K, Ras	NM_001165894.1:898
Rasa4-mRNA	-5.54	0.203	-5.94	-5.15	0.0214	0.0163	0.0282	1.07e-05	4.97	0.0033	loglinear	Ras	NM_001039103.2:1781
Fas-mRNA	1.5	0.0617	1.38	1.62	2.83	2.6	3.07	1.7e-05	4.8	0.0048	loglinear	Apoptosis, MAPK	NM_007987.2:95
Rbx1-mRNA	-0.997	0.0425	-1.08	-0.914	0.501	0.473	0.531	1.96e-05	4.71	0.00509	loglinear	Cell Cycle, DNA Damage Repair, TGF-beta, Wnt	NM_019712.3:1040
Rfc4-mRNA	0.871	0.0391	0.794	0.948	1.83	1.73	1.93	2.41e-05	4.62	0.00582	loglinear	DNA Damage Repair	NM_145480.1:230
Gadd45b-mRNA	-3.21	0.155	-3.51	-2.91	0.108	0.0876	0.133	3.2e-05	4.5	0.00721	loglinear	Cell Cycle, MAPK	NM_008655.1:109
Tgfb3-mRNA	-3.33	0.173	-3.67	-2.99	0.0993	0.0785	0.126	4.3e-05	4.4	0.00849	lm.nb	Cell Cycle, MAPK, TGF-beta	NM_009368.2:2410
Pax8-mRNA	-3.82	0.201	-4.21	-3.42	0.071	0.054	0.0932	4.52e-05	4.34	0.00849	loglinear	Transcriptional Misregulation in Cancer	NM_011040.4:1664
Stmn1-mRNA	-1.48	0.078	-1.63	-1.33	0.358	0.322	0.398	4.52e-05	4.34	0.00849	loglinear	MAPK	NM_019641.3:595
Col2a1-mRNA	4.26	0.241	3.79	4.73	19.2	13.8	26.6	5.98e-05	4.22	0.01	loglinear	PI3K	NM_001113515.2:4346
Hmga2-mRNA	3.5	0.199	3.11	3.89	11.3	8.62	14.8	6.11e-05	4.21	0.01	lm.nb	Transcriptional Misregulation in Cancer	NM_010441.2:3565
Pik3r3-mRNA	-6.26	0.357	-6.96	-5.56	0.0131	0.00804	0.0212	6.23e-05	4.21	0.01	loglinear	Apoptosis, JAK-STAT, PI3K, Ras	NM_181585.5:3090
Ngf-mRNA	2.26	0.133	2	2.52	4.8	4.01	5.75	6.96e-05	4.16	0.0107	loglinear	Apoptosis, MAPK, PI3K, Ras	NM_001112698.1:630
Cxcl1-mRNA	1.51	0.0894	1.33	1.68	2.84	2.51	3.21	7.3e-05	4.1	0.0107	loglinear	Transcriptional Misregulation in Cancer	NM_008176.1:560
Mtor-mRNA	-3.43	0.209	-3.84	-3.03	0.0925	0.0696	0.123	7.97e-05	4.1	0.0112	loglinear	JAK-STAT, PI3K	NM_020009.2:2432
Cacna2d1-mRNA	-1.8	0.114	-2.03	-1.58	0.287	0.246	0.334	9.23e-05	4.03	0.0121	loglinear	MAPK	XM_006535618.1:50
Polb-mRNA	-0.788	0.0498	-0.886	-0.69	0.579	0.541	0.62	9.35e-05	4.03	0.0121	loglinear	DNA Damage Repair	NM_011130.2:734
Jun-mRNA	-3.8	0.243	-4.28	-3.33	0.0716	0.0515	0.0996	9.67e-05	4.01	0.0121	lm.nb	MAPK, Wnt	NM_010591.2:2212
Bmp2-mRNA	-3.71	0.246	-4.2	-3.23	0.0763	0.0546	0.107	0.000113	3.94692	0.0136	loglinear	Hedgehog, TGF-beta	NM_007553.2:885
Klf4-mRNA	-3.37	0.231	-3.83	-2.92	0.0965	0.0705	0.132	0.000127	3.8962	0.0144	lm.nb	Cancer Driver Genes	NM_010637.3:2397
Rpa3-mRNA	-2.07	0.142	-2.35	-1.79	0.238	0.197	0.289	0.000128	3.89279	0.0144	loglinear	DNA Damage Repair	NM_026632.4:0
Hist1h3b-mRNA	1.13	0.0813	0.966	1.28	2.18	1.95	2.44	0.000158	3.80134	0.0162	loglinear	Transcriptional Misregulation in Cancer	NM_178203.1:121
Flnc-mRNA	-4.04	0.292	-4.61	-3.47	0.0609	0.041	0.0905	0.000158	3.80134	0.0162	lm.nb	MAPK	NM_001081185.1:5118
Ghr-mRNA	3.57	0.258	3.06	4.07	11.8	8.34	16.8	0.000158	3.80134	0.0162	lm.nb	JAK-STAT, PI3K	NM_001048147.1:540
Igfbp3-mRNA	4.43	0.327	3.79	5.07	21.6	13.9	33.7	0.000171	3.767	0.017	lm.nb	Transcriptional Misregulation in Cancer	NM_008343.2:1645
Cdkn1c-mRNA	-2.76	0.207	-3.16	-2.35	0.148	0.112	0.196	0.000182	3.73993	0.0176	loglinear	Cell Cycle	NM_009876.3:1240
Pdgfc-mRNA	-1.62	0.123	-1.86	-1.38	0.326	0.276	0.385	0.000191	3.71897	0.0176	lm.nb	PI3K, Ras	NM_019971.2:1165
Setbp1-mRNA	-2.99	0.228	-3.44	-2.54	0.126	0.0924	0.172	0.000197	3.70553	0.0176	lm.nb	Cancer Driver Genes	NM_053099.2:5630
Nfkbiz-mRNA	-1.55	0.119	-1.78	-1.32	0.341	0.29	0.401	0.000199	3.70115	0.0176	loglinear	Transcriptional Misregulation in Cancer	NM_030612.1:1305
Mycn-mRNA	-3.55	0.277	-4.09	-3.01	0.0854	0.0586	0.124	0.000214	3.66959	0.0176	lm.nb	Transcriptional Misregulation in Cancer	NM_008709.3:2080
Hist2h3b-mRNA	1.08	0.0845	0.917	1.25	2.12	1.89	2.37	0.000214	3.66959	0.0176	loglinear	Cancer Driver Genes, Transcriptional Misregulation in Cancer	NM_178215.1:297
Fgf1-mRNA	-1.83	0.144	-2.11	-1.55	0.281	0.231	0.341	0.000217	3.66354	0.0176	lm.nb	MAPK, PI3K, Ras	NM_010197.3:680
Nfkbia-mRNA	-1.61	0.126	-1.86	-1.36	0.328	0.276	0.389	0.000218	3.66154	0.0176	lm.nb	Apoptosis	NM_010907.1:940
Fst-mRNA	3.52	0.28	2.97	4.06	11.4	7.83	16.7	0.000231	3.63639	0.0181	lm.nb	TGF-beta	NM_008046.1:680
Tmprss2-mRNA	-2.57	0.207	-2.97	-2.16	0.169	0.127	0.224	0.000243	3.61439	0.0187	loglinear	Transcriptional Misregulation in Cancer	NM_015775.2:2500
Wnt10a-mRNA	3.73	0.303	3.14	4.33	13.3	8.81	20.1	0.000251	3.60033	0.0188	lm.nb	Hedgehog, Wnt	NM_009518.1:2321
Ltbp1-mRNA	-3.28	0.273	-3.82	-2.75	0.103	0.0709	0.149	0.000275	3.56067	0.0202	lm.nb	TGF-beta	NM_019919.2:5280
Ccnd2-mRNA	-2.47	0.208	-2.88	-2.06	0.181	0.136	0.24	0.000289	3.5391	0.0205	lm.nb	Cell Cycle, JAK-STAT, PI3K, Transcriptional Misregulation in Cancer, Wnt	NM_009829.3:1665
H3f3a-mRNA	-0.747	0.063	-0.87	-0.623	0.596	0.547	0.649	0.000291	3.53611	0.0205	loglinear	Cancer Driver Genes, Transcriptional Misregulation in Cancer	NM_008210.4:450
Pbx1-mRNA	-2.79	0.239	-3.26	-2.33	0.144	0.104	0.199	0.000305	3.5157	0.0209	lm.nb	Transcriptional Misregulation in Cancer	NM_008783.2:951
Mllt3-mRNA	-2.79	0.239	-3.26	-2.32	0.145	0.105	0.2	0.000309	3.51004	0.0209	loglinear	Transcriptional Misregulation in Cancer	NM_027326.3:4506
Ube2t-mRNA	1.4	0.122	1.16	1.64	2.64	2.24	3.12	0.000325	3.48812	0.0215	loglinear	DNA Damage Repair	NM_001278115.1:348
Notch1-mRNA	-3.59	0.315	-4.2	-2.97	0.0833	0.0543	0.128	0.00034	3.46852	0.0221	loglinear	Cancer Driver Genes, Notch	NM_008714.2:1425
Hdac1-mRNA	-2.03	0.181	-2.38	-1.67	0.245	0.192	0.314	0.000359	3.44491	0.0227	lm.nb	Cell Cycle, Chromatin Modification, Notch, Transcriptional Misregulation in Cancer	NM_008228.2:631
Socs2-mRNA	2.25	0.202	1.86	2.65	4.77	3.62	6.27	0.000366	3.43652	0.0227	lm.nb	JAK-STAT	NM_001168655.1:626
Gpc4-mRNA	9.97	0.897	8.21	11.7	1000	296	3380	0.000373	3.42829	0.0227	lm.nb	Wnt	NM_008150.2:310
Skp1a-mRNA	-0.514	0.0463	-0.605	-0.423	0.7	0.657	0.746	0.000375	3.42597	0.0227	loglinear	Cell Cycle, TGF-beta, Wnt	NM_011543.4:490
Etv4-mRNA	4.65	0.427	3.81	5.48	25	14	44.8	0.000406	3.39147	0.0237	lm.nb	Transcriptional Misregulation in Cancer	NM_008815.2:1495
Tlr4-mRNA	-2.03	0.187	-2.39	-1.66	0.245	0.19	0.316	0.000407	3.39041	0.0237	loglinear	PI3K	NM_021297.2:2510
Akt3-mRNA	-1.8	0.168	-2.13	-1.47	0.287	0.229	0.361	0.00043	3.36653	0.0243	loglinear	Apoptosis, JAK-STAT, MAPK, PI3K, Ras	NM_011785.3:4625
Pld1-mRNA	-1.55	0.145	-1.83	-1.27	0.342	0.281	0.416	0.000431	3.36552	0.0243	lm.nb	Ras	NM_001164056.1:520
Id2-mRNA	-1.55	0.146	-1.83	-1.26	0.342	0.281	0.417	0.000452	3.34486	0.0251	loglinear	TGF-beta, Transcriptional Misregulation in Cancer	NM_010496.3:625
Mlf1-mRNA	-1.04	0.0986	-1.23	-0.845	0.487	0.426	0.557	0.000461	3.3363	0.0251	loglinear	Transcriptional Misregulation in Cancer	NM_001039543.2:162
Gas1-mRNA	6.01	0.58	4.88	7.15	64.6	29.4	142	0.000487	3.31247	0.0256	lm.nb	Hedgehog	NM_008086.1:1964
Wnt7b-mRNA	3.45	0.333	2.8	4.1	10.9	6.95	17.2	0.000492	3.30803	0.0256	lm.nb	Hedgehog, Wnt	NM_009528.2:1782
Prkdc-mRNA	-1.99	0.193	-2.37	-1.62	0.251	0.193	0.326	0.000492	3.30803	0.0256	loglinear	Cell Cycle, DNA Damage Repair	NM_011159.2:3108
Lifr-mRNA	2.95	0.288	2.39	3.52	7.74	5.23	11.5	0.000512	3.29073	0.0258	lm.nb	JAK-STAT	NM_001113386.1:2466
Pik3r1-mRNA	-2.33	0.229	-2.78	-1.88	0.198	0.145	0.271	0.000526	3.27901	0.0258	lm.nb	Apoptosis, Cancer Driver Genes, JAK-STAT, PI3K, Ras	NM_001024955.1:5664
Itga2-mRNA	1.98	0.195	1.6	2.37	3.96	3.03	5.16	0.000529	3.27654	0.0258	lm.nb	PI3K	NM_008396.2:1860
Cxxc4-mRNA	-2.34	0.23	-2.79	-1.88	0.198	0.145	0.271	0.000532	3.27409	0.0258	loglinear	Wnt	NM_001004367.4:132
Il15-mRNA	-3.77	0.373	-4.51	-3.04	0.0731	0.044	0.121	0.000534	3.27246	0.0258	loglinear	JAK-STAT	NM_008357.2:854
Gadd45g-mRNA	-0.536	0.0531	-0.64	-0.432	0.69	0.642	0.741	0.000545	3.2636	0.0259	loglinear	Cell Cycle, MAPK	NM_011817.1:15
Il22ra1-mRNA	-2.38	0.238	-2.85	-1.91	0.192	0.139	0.265	0.000564	3.24872	0.0261	lm.nb	JAK-STAT	NM_178257.1:685
Aph1b-mRNA	-1.81	0.181	-2.16	-1.45	0.286	0.223	0.365	0.000568	3.24565	0.0261	loglinear	Notch	NM_177583.4:3320
Cacna1g-mRNA	-3.49	0.352	-4.18	-2.8	0.0892	0.0553	0.144	0.000581	3.23582	0.0261	loglinear	MAPK	NM_001112813.2:930
Vegfc-mRNA	2.35	0.237	1.89	2.82	5.11	3.7	7.05	0.000583	3.23433	0.0261	lm.nb	PI3K, Ras	NM_009506.2:1320
Angpt1-mRNA	-3.48	0.352	-4.17	-2.79	0.0895	0.0555	0.144	0.000586	3.2321	0.0261	lm.nb	PI3K, Ras	NM_009640.3:1350
Fgfr2-mRNA	6.63	0.676	5.31	7.96	99.3	39.6	249	0.000605	3.21825	0.0265	lm.nb	Cancer Driver Genes, MAPK, PI3K, Ras	NM_010207.2:3205
Sos1-mRNA	-2.05	0.209	-2.46	-1.64	0.242	0.182	0.321	0.000612	3.21325	0.0265	lm.nb	JAK-STAT, MAPK, PI3K, Ras	NM_009231.2:6002
Pgf-mRNA	3.75	0.389	2.99	4.51	13.5	7.94	22.9	0.000647	3.1891	0.0277	lm.nb	PI3K, Ras	NM_008827.2:465
Suv39h2-mRNA	0.688	0.0717	0.547	0.828	1.61	1.46	1.78	0.000659	3.18112	0.0279	loglinear	Chromatin Modification	NM_022724.3:815
Plce1-mRNA	2.76	0.288	2.19	3.32	6.76	4.57	10	0.000668	3.17522	0.0279	lm.nb	Ras	NM_019588.2:5810
Spry2-mRNA	1.77	0.186	1.41	2.13	3.41	2.65	4.39	0.000677	3.16941	0.0279	lm.nb	JAK-STAT	NM_011897.3:1076
Kmt2c-mRNA	-1.77	0.189	-2.14	-1.4	0.294	0.227	0.379	0.000723	3.14086	0.029	lm.nb	Cancer Driver Genes	NM_001081383.1:7075
Tgfbr1-mRNA	-1.85	0.197	-2.23	-1.46	0.278	0.213	0.364	0.000726	3.13906	0.029	lm.nb	MAPK, TGF-beta	NM_009370.2:4425
Pole2-mRNA	0.95	0.102	0.751	1.15	1.93	1.68	2.22	0.00073	3.13668	0.029	loglinear	DNA Damage Repair	NM_011133.2:343
Tiam1-mRNA	-1.92	0.211	-2.33	-1.51	0.264	0.198	0.351	0.000801	3.09637	0.0315	loglinear	Ras	NM_009384.2:7055
Xpa-mRNA	-1.02	0.114	-1.25	-0.801	0.492	0.421	0.574	0.000851	3.07007	0.0327	loglinear	DNA Damage Repair	NM_011728.2:378
Dusp10-mRNA	-1.38	0.154	-1.68	-1.08	0.385	0.312	0.474	0.000852	3.06956	0.0327	lm.nb	MAPK	NM_022019.5:145
Prkaa2-mRNA	-3.26	0.365	-3.98	-2.55	0.104	0.0635	0.171	0.000866	3.06248	0.0329	loglinear	PI3K	NM_178143.1:1890
Casp12-mRNA	0.933	0.105	0.727	1.14	1.91	1.66	2.2	0.000889	3.0511	0.0331	loglinear	Apoptosis	NM_009808.4:766
Lfng-mRNA	-2.05	0.231	-2.5	-1.59	0.242	0.177	0.331	0.0009	3	0.0331	loglinear	Notch	NM_008494.3:1965
Stat1-mRNA	-2.4	0.272	-2.93	-1.87	0.189	0.131	0.273	0.000901	3.04528	0.0331	lm.nb	JAK-STAT	NM_009283.3:1590
Casp9-mRNA	-2.08	0.238	-2.55	-1.62	0.236	0.171	0.326	0.000939	3.02733	0.0341	lm.nb	Apoptosis, PI3K	NM_015733.4:1675
Id1-mRNA	-1.05	0.121	-1.29	-0.816	0.482	0.408	0.568	0.000968	3.01412	0.0348	lm.nb	TGF-beta	NM_010495.2:280
Gsk3b-mRNA	-1.81	0.21	-2.22	-1.4	0.285	0.214	0.379	0.000998	3.00087	0.0355	lm.nb	Cell Cycle, Hedgehog, PI3K, Wnt	NM_019827.3:2215
Fos-mRNA	-3.06	0.36	-3.77	-2.36	0.12	0.0733	0.195	0.00104	2.98297	0.0367	loglinear	MAPK	NM_010234.2:1330
Egfr-mRNA	2.27	0.268	1.74	2.79	4.82	3.35	6.93	0.00107	2.97062	0.0371	lm.nb	Cancer Driver Genes, MAPK, PI3K, Ras	NM_207655.2:1335
Arid1a-mRNA	-2.25	0.268	-2.78	-1.73	0.21	0.146	0.301	0.00109	2.96257	0.0373	lm.nb	Cancer Driver Genes, Chromatin Modification	NM_001080819.1:7690
Flt1-mRNA	-2.47	0.294	-3.05	-1.9	0.18	0.121	0.269	0.00109	2.96257	0.0373	lm.nb	PI3K, Ras, Transcriptional Misregulation in Cancer	NM_010228.3:1550
Nupr1-mRNA	-1.04	0.124	-1.28	-0.796	0.487	0.411	0.576	0.00112	2.95078	0.0378	loglinear	Transcriptional Misregulation in Cancer	NM_019738.1:375
Fancl-mRNA	0.74	0.089	0.566	0.915	1.67	1.48	1.89	0.00114	2.9431	0.0382	loglinear	DNA Damage Repair	NM_025923.3:154
Notch2-mRNA	-1.9	0.231	-2.35	-1.44	0.269	0.196	0.367	0.00119	2.92445	0.0396	lm.nb	Cancer Driver Genes, Notch	NM_010928.1:5110
Prkca-mRNA	-2.36	0.29	-2.93	-1.8	0.194	0.131	0.288	0.00123	2.91009	0.0401	lm.nb	MAPK, PI3K, Ras, Wnt	NM_011101.3:6965
Rps6ka5-mRNA	-2.02	0.248	-2.5	-1.53	0.247	0.176	0.345	0.00123	2.91009	0.0401	lm.nb	Chromatin Modification, MAPK	NM_153587.2:2755
Dvl1-mRNA	-1.63	0.204	-2.03	-1.23	0.323	0.245	0.427	0.00134	2.8729	0.0431	lm.nb	Notch, Wnt	NM_010091.3:1530
Braf-mRNA	-1.55	0.197	-1.94	-1.16	0.342	0.261	0.447	0.00142	2.84771	0.0453	loglinear	Cancer Driver Genes, MAPK	NM_139294.5:1102
Cdkn2b-mRNA	-1.1	0.141	-1.38	-0.827	0.465	0.384	0.564	0.00145	2.83863	0.0457	lm.nb	Cell Cycle, TGF-beta	NM_007670.4:1040
Hmga1-mRNA	2.12	0.272	1.59	2.66	4.36	3.01	6.31	0.00146	2.83565	0.0457	lm.nb	Chromatin Modification	NM_001025427.2:1036
Pparg-mRNA	-2.47	0.319	-3.1	-1.85	0.18	0.117	0.278	0.0015	2.8239	0.0466	loglinear	Transcriptional Misregulation in Cancer	NM_011146.1:1060
Cdh1-mRNA	-2.11	0.273	-2.64	-1.57	0.232	0.16	0.337	0.00153	2.81531	0.0469	lm.nb	Cancer Driver Genes	NM_009864.2:1610
Nf1-mRNA	-1.47	0.191	-1.84	-1.09	0.362	0.279	0.469	0.00155	2.80967	0.0472	lm.nb	Cancer Driver Genes, MAPK, Ras	NM_010897.2:2705
Axin2-mRNA	6.79	0.888	5.05	8.53	110	33	369	0.00157	2.8041	0.0472	lm.nb	Wnt	NM_015732.4:1120
Map3k7-mRNA	-1.51	0.198	-1.9	-1.12	0.35	0.268	0.459	0.00158	2.80134	0.0472	lm.nb	MAPK, Wnt	NM_009316.1:822
Kat2b-mRNA	-1.21	0.159	-1.52	-0.898	0.433	0.349	0.537	0.0016	2.7959	0.0474	lm.nb	Notch	NM_001190846.1:622
Runx1-mRNA	-1.4	0.185	-1.76	-1.04	0.379	0.295	0.487	0.00162	2.79048	0.0475	lm.nb	Cancer Driver Genes, Transcriptional Misregulation in Cancer	NM_001111021.1:3055
Shc2-mRNA	-1.72	0.227	-2.16	-1.27	0.304	0.224	0.414	0.00163	2.78781	0.0475	lm.nb	Ras	NM_001024539.1:2716
Fancg-mRNA	-2.33	0.309	-2.93	-1.72	0.199	0.131	0.303	0.00166	2.77989	0.0479	loglinear	DNA Damage Repair	NM_053081.1:813
Ifnar1-mRNA	-1.11	0.148	-1.4	-0.822	0.462	0.378	0.566	0.00168	2.77469	0.0482	lm.nb	JAK-STAT, PI3K	NM_010508.1:1195
Nf2-mRNA	-1.23	0.165	-1.56	-0.91	0.426	0.34	0.532	0.0017	2.7696	0.0483	lm.nb	Cancer Driver Genes	NM_001252252.1:2016
Bcor-mRNA	-1.67	0.224	-2.11	-1.23	0.314	0.232	0.426	0.00173	2.76195	0.0485	lm.nb	Cancer Driver Genes	NM_029510.3:6424
Jag2-mRNA	-2.26	0.303	-2.85	-1.66	0.209	0.139	0.316	0.00174	2.75945	0.0485	loglinear	Notch	NM_010588.2:219
Bmp7-mRNA	7.04	0.95	5.18	8.9	132	36.2	478	0.00177	2.75203	0.0489	lm.nb	TGF-beta	NM_007557.2:690
Pla2g4a-mRNA	6.41	0.875	4.69	8.12	85	25.9	279	0.00185	2.73283	0.0499	lm.nb	MAPK, Ras	NM_008869.2:1525
Cbl-mRNA	-1.56	0.213	-1.97	-1.14	0.34	0.255	0.454	0.00186	2.73049	0.0499	lm.nb	Cancer Driver Genes	NM_007619.2:3820
Ddit3-mRNA	1.01	0.138	0.741	1.28	2.02	1.67	2.44	0.00186	2.73049	0.0499	lm.nb	MAPK, Transcriptional Misregulation in Cancer	NM_007837.3:255
Mapt-mRNA	-2.72	0.372	-3.45	-1.99	0.152	0.0918	0.253	0.00188	2.72584	0.0499	loglinear	MAPK	NM_001038609.2:1202
Cdkn2c-mRNA	-0.999	0.137	-1.27	-0.731	0.5	0.415	0.603	0.00188	2.72584	0.0499	loglinear	Cell Cycle, Transcriptional Misregulation in Cancer	NM_007671.2:265
Kras-mRNA	-1.89	0.259	-2.4	-1.38	0.27	0.19	0.384	0.00189	2.72354	0.0499	loglinear	Cancer Driver Genes, MAPK, PI3K, Ras	NM_021284.5:2620
